# Supplementary material for: The Comparison of Gut Bacteria Communities and the Functions Among the Sympatric Grasshopper Species From the Loess Plateau
Source: Front Microbiol. 2022 Apr 5;13:806927. doi: 10.3389/fmicb.2022.806927 (PMC9037097; doi:10.3389/fmicb.2022.806927)
Supplement: Supplementary file 1 [file Data_Sheet_1.xlsx]

## Sheet: Table S1
Table.S1 Composition of gut bacteria across nine grasshoppers
OTU ID	Ac.oxycephala	At.sinensis	Ai.tamulus	Ca.abbreviatus	Ep.coerulipes	Er.mongolicus	He.robusta	Oe.infernalis	Tr.annulata	kingdom	phylum	class	order	family	genus	species
OTU103	0	0	2	0	0	0	0	0	0	Archaea	Euryarchaeota	Thermoplasmata	Thermoplasmatales	Marine Group II	norank	uncultured archaeon
OTU128	0	0	0	0	0	0	0	0	2	Archaea	Euryarchaeota	Thermoplasmata	Thermoplasmatales	Marine Group II	norank	uncultured archaeon
OTU221	0	0	0	5	1	0	0	0	2	Archaea	Thaumarchaeota	Marine Group I	Unknown Order	Unknown Family	Candidatus Nitrosoarchaeum
OTU87	0	0	3	0	0	0	0	0	5	Archaea	Thaumarchaeota	norank	norank	norank	norank	uncultured archaeon
OTU242	0	0	0	0	0	0	1	0	0	Archaea	Thaumarchaeota	Soil Crenarchaeotic Group(SCG)	norank	norank	norank	uncultured archaeon
OTU276	0	0	0	0	0	0	0	0	3	Archaea	Thaumarchaeota	Soil Crenarchaeotic Group(SCG)	norank	norank	norank	uncultured crenarchaeote
OTU172	0	0	2	0	0	0	0	0	0	Archaea	Thaumarchaeota	South African Gold Mine Gp 1(SAGMCG-1)	norank	norank	norank	uncultured archaeon
OTU222	0	0	0	2	0	0	0	0	2	Archaea	Thaumarchaeota	South African Gold Mine Gp 1(SAGMCG-1)	norank	norank	norank	uncultured archaeon
OTU99	0	0	0	0	0	0	0	0	3	Archaea	Woesearchaeota (DHVEG-6)	norank	norank	norank	norank	Nanoarchaeota archaeon SCGC AAA011-D5
OTU165	0	0	0	2	1	2	0	0	0	Bacteria	Actinobacteria	Acidimicrobiia	Acidimicrobiales	Acidimicrobiaceae	Ilumatobacter	uncultured Ilumatobacter sp.
OTU331	0	0	1	0	0	0	0	0	0	Bacteria	Actinobacteria	Acidimicrobiia	Acidimicrobiales	Iamiaceae	Iamia	uncultured bacterium
OTU34	2	12	4	8	0	3	1	1	3	Bacteria	Actinobacteria	Acidimicrobiia	Acidimicrobiales	OM1 clade	norank	bacterium YC-LK-LKJ36
OTU140	0	0	3	0	0	0	0	0	0	Bacteria	Actinobacteria	Acidimicrobiia	Acidimicrobiales	OM1 clade	norank	uncultured organism
OTU163	0	1	1	1	0	0	0	0	0	Bacteria	Actinobacteria	Acidimicrobiia	Acidimicrobiales	OM1 clade	norank
OTU254	0	2	0	0	1	1	0	1	0	Bacteria	Actinobacteria	Acidimicrobiia	Acidimicrobiales	OM1 clade	norank	uncultured Actinomycetales bacterium
OTU298	0	0	0	2	0	0	0	0	0	Bacteria	Actinobacteria	Acidimicrobiia	Acidimicrobiales	OM1 clade	norank
OTU142	0	0	0	0	0	0	0	0	3	Bacteria	Actinobacteria	Acidimicrobiia	Acidimicrobiales	uncultured	norank
OTU296	0	2	0	0	0	0	0	0	0	Bacteria	Actinobacteria	Acidimicrobiia	Acidimicrobiales	uncultured	norank	uncultured Acidimicrobineae bacterium
OTU346	0	0	0	1	0	0	1	0	0	Bacteria	Actinobacteria	Acidimicrobiia	Acidimicrobiales	uncultured	norank
OTU309	0	0	0	1	0	0	0	0	0	Bacteria	Actinobacteria	Actinobacteria	Corynebacteriales	Corynebacteriaceae	Corynebacterium 1
OTU268	0	0	0	0	0	0	0	0	1	Bacteria	Actinobacteria	Actinobacteria	Corynebacteriales	Dietziaceae	Dietzia	Dietzia maris
OTU12	32	87	139	51	4	14	13	22	119	Bacteria	Actinobacteria	Actinobacteria	Micrococcales	Micrococcaceae	Nesterenkonia
OTU208	0	0	1	0	1	0	0	1	2	Bacteria	Actinobacteria	Actinobacteria	Micrococcales	Micrococcaceae	Arthrobacter
OTU85	0	0	0	6	0	0	0	0	0	Bacteria	Actinobacteria	Actinobacteria	Propionibacteriales	Nocardioidaceae	Aeromicrobium	uncultured bacterium
OTU137	0	0	0	0	0	0	1	0	1	Bacteria	Actinobacteria	Actinobacteria	Propionibacteriales	Propionibacteriaceae	uncultured	uncultured actinobacterium
OTU78	0	0	0	0	0	0	0	0	5	Bacteria	Acidobacteria	Holophagae	Subgroup 7	norank	norank	uncultured Acidobacteriales bacterium
OTU146	0	0	0	0	0	0	0	0	4	Bacteria	Acidobacteria	Holophagae	Subgroup 10	ABS-19	norank	uncultured soil bacterium
OTU293	0	0	0	0	0	0	1	0	0	Bacteria	Acidobacteria	Holophagae	Subgroup 7	norank	norank	uncultured Acidobacteria bacterium
OTU106	1	1	0	0	0	0	1	0	1	Bacteria	Actinobacteria	Nitriliruptoria	Nitriliruptorales	Nitriliruptoraceae	Egicoccus	uncultured bacterium
OTU47	1	5	1	1	0	0	1	3	0	Bacteria	Actinobacteria	Nitriliruptoria	Nitriliruptorales	Nitriliruptoraceae	norank	uncultured Actinobacteridae bacterium
OTU126	1	2	0	0	0	0	1	0	0	Bacteria	Actinobacteria	Nitriliruptoria	Nitriliruptorales	Nitriliruptoraceae	norank
OTU178	0	0	0	0	0	0	0	0	1	Bacteria	Acidobacteria	Solibacteres	Solibacterales	Solibacteraceae (Subgroup 3)	Candidatus Solibacter
OTU118	0	0	0	0	0	0	0	0	6	Bacteria	Acidobacteria	Solibacteres	Solibacterales	Solibacteraceae (Subgroup 3)	PAUC26f	uncultured soil bacterium
OTU249	0	0	0	1	0	0	0	0	1	Bacteria	Acidobacteria	Subgroup 11	norank	norank	norank	uncultured Acidobacteria bacterium
OTU204	0	0	0	0	0	0	0	0	1	Bacteria	Acidobacteria	Subgroup 17	norank	norank	norank
OTU323	0	0	0	0	0	0	0	0	3	Bacteria	Acidobacteria	Subgroup 17	norank	norank	norank	uncultured bacterium
OTU241	0	0	0	0	0	0	0	0	2	Bacteria	Acidobacteria	Subgroup 22	norank	norank	norank
OTU150	0	0	3	0	0	0	0	0	0	Bacteria	Acidobacteria	Subgroup 5	norank	norank	norank	uncultured bacterium
OTU151	0	0	0	0	0	0	2	0	4	Bacteria	Acidobacteria	Subgroup 5	norank	norank	norank
OTU72	0	0	0	0	0	0	0	0	3	Bacteria	Acidobacteria	Subgroup 6	norank	norank	norank
OTU100	0	0	0	0	0	0	0	0	2	Bacteria	Acidobacteria	Subgroup 6	norank	norank	norank	uncultured Acidobacteria bacterium
OTU102	0	0	0	2	0	0	0	0	6	Bacteria	Acidobacteria	Subgroup 6	norank	norank	norank	uncultured bacterium
OTU144	0	1	0	0	0	0	0	0	8	Bacteria	Acidobacteria	Subgroup 6	norank	norank	norank	uncultured bacterium
OTU213	0	0	0	2	0	0	0	0	0	Bacteria	Acidobacteria	Subgroup 6	norank	norank	norank
OTU238	0	0	0	0	0	0	3	0	0	Bacteria	Acidobacteria	Subgroup 6	norank	norank	norank
OTU248	0	0	1	0	0	0	0	0	3	Bacteria	Acidobacteria	Subgroup 6	norank	norank	norank
OTU262	0	0	0	0	0	0	0	0	2	Bacteria	Acidobacteria	Subgroup 6	norank	norank	norank	uncultured Acidobacteriales bacterium
OTU294	0	0	0	0	0	0	0	0	1	Bacteria	Acidobacteria	Subgroup 6	norank	norank	norank	uncultured Acidobacteria bacterium
OTU176	0	0	0	0	0	0	0	0	1	Bacteria	Acidobacteria	Subgroup 9	norank	norank	norank	uncultured bacterium
OTU181	0	0	1	0	1	0	0	0	1	Bacteria	Actinobacteria	TakashiAC-B11	norank	norank	norank
OTU232	0	0	0	2	0	0	0	0	0	Bacteria	Actinobacteria	Thermoleophilia	Gaiellales	Gaiellaceae	Gaiella	uncultured bacterium
OTU278	0	0	3	0	0	0	0	0	0	Bacteria	Actinobacteria	Thermoleophilia	Gaiellales	Gaiellaceae	Gaiella	uncultured Rubrobacterales bacterium
OTU42	0	0	3	0	0	0	0	0	16	Bacteria	Bacteroidetes	Bacteroidia	Bacteroidales	Bacteroidaceae	Bacteroides	Bacteroides plebeius
OTU80	0	0	0	0	0	0	0	0	8	Bacteria	Bacteroidetes	Bacteroidia	Bacteroidales	Bacteroidaceae	Bacteroides	Bacteroides coprocola DSM 17136
OTU199	0	0	0	0	0	0	1	0	7	Bacteria	Bacteroidetes	Bacteroidia	Bacteroidales	Bacteroidaceae	Bacteroides
OTU209	0	0	0	0	0	0	0	0	5	Bacteria	Bacteroidetes	Bacteroidia	Bacteroidales	Bacteroidaceae	Bacteroides	Bacteroides coprophilus
OTU271	0	0	0	0	0	0	0	0	4	Bacteria	Bacteroidetes	Bacteroidia	Bacteroidales	Bacteroidaceae	Bacteroides	Bacteroides stercoris ATCC 43183
OTU273	0	0	0	0	0	0	0	0	4	Bacteria	Bacteroidetes	Bacteroidia	Bacteroidales	Bacteroidaceae	Bacteroides
OTU329	0	0	0	0	0	0	0	0	3	Bacteria	Bacteroidetes	Bacteroidia	Bacteroidales	Bacteroidaceae	Bacteroides	Bacteroides nordii
OTU138	0	1	1	0	0	0	0	0	0	Bacteria	Bacteroidetes	Bacteroidia	Bacteroidales	Porphyromonadaceae	Porphyromonas	uncultured Bacteroides sp.
OTU317	0	1	0	0	0	0	0	0	0	Bacteria	Bacteroidetes	Bacteroidia	Bacteroidales	Porphyromonadaceae	Porphyromonas
OTU136	0	0	2	2	0	0	0	0	11	Bacteria	Bacteroidetes	Bacteroidia	Bacteroidales	Prevotellaceae	Prevotella 9	uncultured organism
OTU160	0	0	0	0	0	0	0	0	11	Bacteria	Bacteroidetes	Bacteroidia	Bacteroidales	Prevotellaceae	Prevotella 2
OTU169	0	0	2	0	0	0	0	0	0	Bacteria	Bacteroidetes	Bacteroidia	Bacteroidales	Prevotellaceae	Prevotellaceae Ga6A1 group	uncultured bacterium
OTU200	0	1	1	0	0	0	0	0	0	Bacteria	Bacteroidetes	Bacteroidia	Bacteroidales	Prevotellaceae
OTU215	0	0	0	1	0	0	0	0	0	Bacteria	Bacteroidetes	Bacteroidia	Bacteroidales	Prevotellaceae	Prevotella 1	uncultured bacterium
OTU274	0	0	0	0	0	0	0	0	1	Bacteria	Bacteroidetes	Bacteroidia	Bacteroidales	Prevotellaceae	Prevotella 9
OTU300	0	0	0	0	0	0	0	0	1	Bacteria	Bacteroidetes	Bacteroidia	Bacteroidales	Prevotellaceae	Alloprevotella	uncultured organism
OTU124	0	0	0	0	0	0	0	0	2	Bacteria	Bacteroidetes	Bacteroidia	Bacteroidales	Rikenellaceae	Alistipes	uncultured Alistipes sp.
OTU239	0	0	0	0	0	0	0	0	0	Bacteria	Bacteroidetes	Bacteroidetes VC2.1 Bac22	norank	norank	norank
OTU201	0	1	0	0	0	0	0	0	0	Bacteria	Bacteroidetes	Bacteroidetes Incertae Sedis	Order II	Rhodothermaceae	uncultured	uncultured bacterium
OTU197	0	0	0	0	0	0	0	0	2	Bacteria	Bacteroidetes	Cytophagia	Cytophagales	Cytophagaceae	Adhaeribacter
OTU206	0	0	1	1	0	0	0	0	0	Bacteria	Bacteroidetes	Cytophagia	Cytophagales	Cyclobacteriaceae	Echinicola
OTU143	0	0	0	0	0	0	0	0	2	Bacteria	Bacteroidetes	Cytophagia	Cytophagales	Cytophagaceae	Ohtaekwangia	uncultured soil bacterium
OTU196	0	0	1	0	0	0	0	0	0	Bacteria	Bacteroidetes	Cytophagia	Cytophagales	Cyclobacteriaceae	uncultured	uncultured Bacteroidetes bacterium
OTU195	0	0	0	0	0	0	0	0	2	Bacteria	Bacteroidetes	Cytophagia	Cytophagales	Cytophagaceae	uncultured
OTU234	0	0	0	0	1	0	0	0	2	Bacteria	Bacteroidetes	Cytophagia	Cytophagales	Cytophagaceae	uncultured
OTU265	0	0	0	0	0	0	0	0	3	Bacteria	Bacteroidetes	Cytophagia	Cytophagales	Cytophagaceae	uncultured
OTU310	0	0	0	0	0	0	0	0	2	Bacteria	Bacteroidetes	Cytophagia	Cytophagales	Cytophagaceae	uncultured
OTU348	0	0	0	0	0	0	0	0	2	Bacteria	Bacteroidetes	Cytophagia	Cytophagales	Cytophagaceae	uncultured
OTU351	0	1	0	0	0	1	0	0	0	Bacteria	Bacteroidetes	Cytophagia	Cytophagales	Flammeovirgaceae	Flexithrix	uncultured Bacteroidetes bacterium
OTU83	0	0	4	0	0	0	0	0	0	Bacteria	Bacteroidetes	Cytophagia	Cytophagales	Flammeovirgaceae	Fulvivirga	uncultured Flexibacter sp.
OTU108	0	2	0	2	0	1	0	0	1	Bacteria	Bacteroidetes	Cytophagia	Cytophagales	Flammeovirgaceae	Luteivirga	uncultured Bacteroidetes bacterium
OTU285	0	0	0	1	0	0	0	0	0	Bacteria	Bacteroidetes	Flavobacteriia	Flavobacteriales	Cryomorphaceae	Fluviicola
OTU77	1	5	0	0	2	1	0	0	0	Bacteria	Bacteroidetes	Flavobacteriia	Flavobacteriales	Flavobacteriaceae	Gramella	uncultured Gramella sp.
OTU302	0	0	0	0	0	0	0	0	3	Bacteria	Bacteroidetes	Flavobacteriia	Flavobacteriales	Flavobacteriaceae	Hoppeia	uncultured bacterium
OTU179	0	0	0	1	0	0	0	0	0	Bacteria	Bacteroidetes	Flavobacteriia	Flavobacteriales	Flavobacteriaceae	Salinimicrobium	uncultured Bacteroidetes bacterium
OTU95	0	0	1	0	0	0	0	0	0	Bacteria	Bacteroidetes	Flavobacteriia	Flavobacteriales	Flavobacteriaceae	Zeaxanthinibacter	uncultured bacterium
OTU62	1	1	2	1	0	0	0	0	0	Bacteria	BRC1	norank	norank	norank	norank
OTU71	0	0	0	0	0	0	0	0	4	Bacteria	Bacteroidetes	Sphingobacteriia	Sphingobacteriales	Chitinophagaceae	Terrimonas	uncultured bacterium
OTU290	0	0	0	0	0	0	0	0	1	Bacteria	Bacteroidetes	Sphingobacteriia	Sphingobacteriales	PHOS-HE51	norank	uncultured bacterium
OTU177	0	0	2	3	0	0	0	0	1	Bacteria	Bacteroidetes	Sphingobacteriia	Sphingobacteriales	Saprospiraceae	uncultured
OTU58	0	0	0	0	0	0	0	0	2	Bacteria	Bacteroidetes	Sphingobacteriia	Sphingobacteriales	Sphingobacteriaceae	Anseongella	uncultured bacterium
OTU272	0	0	0	0	0	0	0	0	3	Bacteria	Bacteroidetes	Sphingobacteriia	Sphingobacteriales	uncultured	norank	uncultured soil bacterium
OTU113	0	0	0	0	0	0	0	0	2	Bacteria	Chloroflexi	Ardenticatenia	uncultured	norank	norank	uncultured Litorilinea sp.
OTU307	0	0	0	0	0	0	0	0	1	Bacteria	Chloroflexi	Ardenticatenia	uncultured	norank	norank
OTU258	0	0	0	2	0	0	0	0	0	Bacteria	Chlamydiae	Chlamydiae	Chlamydiales	Parachlamydiaceae	Neochlamydia	uncultured bacterium
OTU314	0	0	1	0	0	0	0	0	0	Bacteria	Chloroflexi	Chloroflexia	Chloroflexales	Roseiflexaceae	Roseiflexus	uncultured Chloroflexi bacterium
OTU43	13	17	1	0	0	0	1	0	0	Bacteria	Cyanobacteria	Chloroplast	norank	norank	norank
OTU107	0	0	5	0	0	0	0	0	2	Bacteria	Chloroflexi	Gitt-GS-136	norank	norank	norank	uncultured bacterium
OTU287	0	0	0	1	0	0	0	0	1	Bacteria	Chloroflexi	Gitt-GS-136	norank	norank	norank
OTU105	0	0	2	0	0	0	0	0	0	Bacteria	Chloroflexi	JG30-KF-CM66	norank	norank	norank	uncultured bacterium
OTU86	0	0	0	0	0	0	0	0	1	Bacteria	Chloroflexi	KD4-96	norank	norank	norank	uncultured Chloroflexi bacterium
OTU175	0	0	2	0	0	0	0	0	1	Bacteria	Chloroflexi	KD4-96	norank	norank	norank
OTU216	0	0	0	0	0	0	0	0	1	Bacteria	Chloroflexi	KD4-96	norank	norank	norank
OTU171	0	0	0	0	0	0	0	0	4	Bacteria	Cyanobacteria	Melainabacteria	Gastranaerophilales	norank	norank	uncultured bacterium
OTU75	0	2	0	1	0	0	1	0	0	Bacteria	Chloroflexi	Thermomicrobia	AKYG1722	norank	norank	uncultured bacterium
OTU40	0	1	2	0	0	1	1	3	1	Bacteria	Chloroflexi	Thermomicrobia	JG30-KF-CM45	norank	norank	uncultured bacterium
OTU210	0	0	0	0	0	0	0	0	3	Bacteria	Chloroflexi	Thermomicrobia	JG30-KF-CM45	norank	norank	uncultured bacterium
OTU330	0	2	1	0	0	0	0	0	2	Bacteria	Chloroflexi	Thermomicrobia	JG30-KF-CM45	norank	norank	uncultured bacterium
OTU135	0	0	1	0	0	0	0	0	0	Bacteria	Deinococcus-Thermus	Deinococci	Deinococcales	Deinococcaceae	Deinococcus	Deinococcus sp. Lab-1
OTU347	0	0	1	0	0	0	0	0	0	Bacteria	Deinococcus-Thermus	Deinococci	Deinococcales	Trueperaceae	Truepera	uncultured bacterium
OTU202	0	0	2	0	0	0	0	0	0	Bacteria	Elusimicrobia	Elusimicrobia	FCPU453	norank	norank
OTU166	0	0	1	0	0	0	0	0	0	Bacteria	Elusimicrobia	Elusimicrobia	Lineage IV	norank	norank	uncultured bacterium
OTU116	0	0	2	0	0	0	0	0	1	Bacteria	Firmicutes	Bacilli	Bacillales	Bacillaceae	Anoxybacillus
OTU3	1145	1993	3326	3204	424	177	1147	373	4191	Bacteria	Firmicutes	Bacilli	Bacillales	Bacillaceae	Bacillus	Bacillus anthracis
OTU14	35	40	61	54	9	2	27	6	97	Bacteria	Firmicutes	Bacilli	Bacillales	Bacillaceae	Bacillus	Bacillus circulans
OTU15	12	28	36	45	2	1	19	5	40	Bacteria	Firmicutes	Bacilli	Bacillales	Bacillaceae	Bacillus	Bacillus cohnii
OTU50	1	2	0	3	0	0	0	0	3	Bacteria	Firmicutes	Bacilli	Bacillales	Bacillaceae	Bacillus	Bacillus aryabhattai
OTU153	9	7	11	13	2	2	6	3	12	Bacteria	Firmicutes	Bacilli	Bacillales	Bacillaceae	Bacillus
OTU19	2	6	11	8	2	0	1	0	24	Bacteria	Firmicutes	Bacilli	Bacillales	Bacillaceae	Geobacillus	Geobacillus stearothermophilus
OTU44	0	2	3	1	0	0	1	0	2	Bacteria	Firmicutes	Bacilli	Bacillales	Listeriaceae	Brochothrix	Brochothrix thermosphacta
OTU295	0	0	1	0	1	0	0	0	0	Bacteria	Firmicutes	Bacilli	Bacillales	Planococcaceae	Lysinibacillus	Lysinibacillus xylanilyticus
OTU17	12	28	44	51	3	3	13	6	49	Bacteria	Firmicutes	Bacilli	Bacillales	Paenibacillaceae	Paenibacillus
OTU24	6	5	12	16	2	0	6	2	22	Bacteria	Firmicutes	Bacilli	Bacillales	Paenibacillaceae	Paenibacillus
OTU45	1	4	9	6	2	0	2	0	7	Bacteria	Firmicutes	Bacilli	Bacillales	Paenibacillaceae	Paenibacillus	Paenibacillus sp. H3029
OTU322	0	0	0	1	0	0	0	0	0	Bacteria	Firmicutes	Bacilli	Bacillales	Paenibacillaceae	Paenibacillus	Paenibacillus lautus
OTU38	0	1	6	4	0	0	0	0	2	Bacteria	Firmicutes	Bacilli	Bacillales	Staphylococcaceae	Macrococcus	Macrococcus caseolyticus
OTU316	0	1	0	0	0	0	0	0	1	Bacteria	Firmicutes	Bacilli	Bacillales	Staphylococcaceae	Staphylococcus
OTU10	54	91	183	164	18	8	56	10	257	Bacteria	Firmicutes	Bacilli	Lactobacillales	Carnobacteriaceae	Carnobacterium	Carnobacterium maltaromaticum
OTU198	0	0	2	0	0	0	0	0	1	Bacteria	Firmicutes	Bacilli	Lactobacillales	Carnobacteriaceae	Trichococcus	uncultured Trichococcus sp.
OTU4	26	251	54	46	12	4	97	18	58	Bacteria	Firmicutes	Bacilli	Lactobacillales	Enterococcaceae	Enterococcus	Enterococcus faecalis
OTU228	807	1011	1547	1453	258	97	492	207	1871	Bacteria	Firmicutes	Bacilli	Lactobacillales	Enterococcaceae	Enterococcus	Enterococcus italicus
OTU37	0	0	4	3	0	0	0	0	32	Bacteria	Firmicutes	Bacilli	Lactobacillales	Lactobacillaceae	Lactobacillus	Lactobacillus sanfranciscensis TMW 1.1304
OTU154	1	0	0	2	0	0	0	0	1	Bacteria	Firmicutes	Bacilli	Lactobacillales	Lactobacillaceae	Lactobacillus	Lactobacillus murinus
OTU230	1	0	1	0	0	0	1	0	1	Bacteria	Firmicutes	Bacilli	Lactobacillales	Lactobacillaceae	Lactobacillus	Lactobacillus helveticus
OTU33	0	0	9	5	0	0	3	0	4	Bacteria	Firmicutes	Bacilli	Lactobacillales	Leuconostocaceae	Leuconostoc	Leuconostoc gelidum subsp. gasicomitatum
OTU89	1	0	3	3	0	0	0	0	3	Bacteria	Firmicutes	Bacilli	Lactobacillales	Leuconostocaceae	Leuconostoc	Leuconostoc citreum
OTU6	441	917	1887	1786	249	70	677	135	2182	Bacteria	Firmicutes	Bacilli	Lactobacillales	Streptococcaceae	Lactococcus	Lactococcus piscium
OTU7	0	14	0	0	0	0	0	1585	0	Bacteria	Firmicutes	Bacilli	Lactobacillales	Streptococcaceae	Lactococcus	Lactococcus garvieae
OTU11	26	58	153	120	12	6	55	8	160	Bacteria	Firmicutes	Bacilli	Lactobacillales	Streptococcaceae	Lactococcus	Lactococcus lactis subsp. lactis
OTU13	29	58	104	68	13	2	26	10	104	Bacteria	Firmicutes	Bacilli	Lactobacillales	Streptococcaceae	Streptococcus	Streptococcus agalactiae
OTU18	7	11	21	16	3	0	7	2	24	Bacteria	Firmicutes	Bacilli	Lactobacillales	Streptococcaceae	Streptococcus	Streptococcus salivarius subsp. thermophilus
OTU27	2	3	3	4	1	0	0	1	5	Bacteria	Firmicutes	Bacilli	Lactobacillales	Streptococcaceae	Streptococcus	Streptococcus parauberis
OTU46	0	0	12	1	0	0	1	0	7	Bacteria	Firmicutes	Bacilli	Lactobacillales	Streptococcaceae	Streptococcus
OTU9	67	98	180	196	21	3	60	7	188	Bacteria	Firmicutes	Clostridia	Clostridiales	Clostridiaceae 2	Alkaliphilus	Alkaliphilus oremlandii OhILAs
OTU224	0	0	0	0	0	0	0	0	2	Bacteria	Firmicutes	Clostridia	Clostridiales	Christensenellaceae	Christensenellaceae R-7 group
OTU30	0	2	3	4	1	0	0	0	5	Bacteria	Firmicutes	Clostridia	Clostridiales	Clostridiaceae 1	Clostridium sensu stricto 1
OTU112	0	0	3	0	0	0	0	0	1	Bacteria	Firmicutes	Clostridia	Clostridiales	Clostridiaceae 1	Clostridium sensu stricto 1	Clostridium beijerinckii NCIMB 8052
OTU63	1	1	1	3	1	0	1	0	3	Bacteria	Firmicutes	Clostridia	Clostridiales	Clostridiaceae 1	Clostridium sensu stricto 13
OTU36	0	3	5	2	0	0	2	0	4	Bacteria	Firmicutes	Clostridia	Clostridiales	Clostridiaceae 1	Clostridium sensu stricto 18
OTU308	0	0	0	0	0	0	0	0	3	Bacteria	Firmicutes	Clostridia	Clostridiales	Family XIII	Family XIII AD3011 group	unidentified
OTU59	0	0	4	0	0	0	1	0	0	Bacteria	Firmicutes	Clostridia	Clostridiales	Family XI	Helcococcus	Helcococcus ovis
OTU131	0	0	2	1	0	0	0	0	1	Bacteria	Firmicutes	Clostridia	Clostridiales	Lachnospiraceae	Blautia
OTU184	0	0	0	1	0	0	0	0	1	Bacteria	Firmicutes	Clostridia	Clostridiales	Lachnospiraceae	Lachnoclostridium
OTU251	0	0	0	0	0	0	0	0	1	Bacteria	Firmicutes	Clostridia	Clostridiales	Lachnospiraceae	Roseburia	uncultured organism
OTU52	0	0	0	0	0	0	0	0	5	Bacteria	Firmicutes	Clostridia	Clostridiales	Lachnospiraceae
OTU94	0	0	0	3	0	0	0	0	4	Bacteria	Firmicutes	Clostridia	Clostridiales	Peptostreptococcaceae	Paeniclostridium
OTU304	0	0	0	1	0	0	0	0	0	Bacteria	Firmicutes	Clostridia	Clostridiales	Peptostreptococcaceae	Peptostreptococcus	uncultured bacterium
OTU155	1	0	0	2	0	0	0	0	3	Bacteria	Firmicutes	Clostridia	Clostridiales	Peptostreptococcaceae	Romboutsia	uncultured bacterium
OTU183	0	0	0	0	0	0	0	0	3	Bacteria	Firmicutes	Clostridia	Clostridiales	Ruminococcaceae	[Eubacterium] coprostanoligenes group
OTU57	0	0	0	0	0	0	0	0	19	Bacteria	Firmicutes	Clostridia	Clostridiales	Ruminococcaceae	Faecalibacterium
OTU81	0	0	0	0	0	0	0	0	13	Bacteria	Firmicutes	Clostridia	Clostridiales	Ruminococcaceae	Ruminiclostridium 6	[Eubacterium] siraeum DSM 15702
OTU187	0	0	0	0	0	0	0	0	5	Bacteria	Firmicutes	Clostridia	Clostridiales	Ruminococcaceae	Ruminococcaceae UCG-003
OTU344	0	0	0	0	0	0	0	0	1	Bacteria	Firmicutes	Clostridia	Clostridiales	Ruminococcaceae	Ruminococcaceae UCG-005	uncultured bacterium
OTU70	0	0	0	0	0	0	0	0	3	Bacteria	Firmicutes	Clostridia	Clostridiales	Ruminococcaceae	Ruminococcus 2	uncultured bacterium
OTU291	0	0	1	0	0	0	0	0	1	Bacteria	Firmicutes	Clostridia	Clostridiales	Ruminococcaceae	Subdoligranulum	uncultured bacterium
OTU26	3	2	7	3	0	1	1	1	5	Bacteria	Fusobacteria	Fusobacteriia	Fusobacteriales	Fusobacteriaceae	Fusobacterium	Fusobacterium necrophorum subsp. necrophorum
OTU114	0	0	0	3	0	0	0	0	5	Bacteria	Firmicutes	Negativicutes	Selenomonadales	Acidaminococcaceae	Phascolarctobacterium
OTU133	0	0	5	0	0	0	0	0	0	Bacteria	Firmicutes	Negativicutes	Selenomonadales	Veillonellaceae	Veillonella	Veillonella sp. oral taxon 780
OTU91	0	0	2	0	0	0	0	0	3	Bacteria	Gemmatimonadetes	Gemmatimonadetes	Gemmatimonadales	Gemmatimonadaceae	uncultured	uncultured Gemmatimonadetes bacterium
OTU122	0	0	0	0	1	0	0	0	0	Bacteria	Gemmatimonadetes	Gemmatimonadetes	Gemmatimonadales	Gemmatimonadaceae	uncultured
OTU125	0	0	0	0	0	0	0	0	6	Bacteria	Gemmatimonadetes	Gemmatimonadetes	Gemmatimonadales	Gemmatimonadaceae	uncultured
OTU186	0	0	1	1	0	0	0	0	10	Bacteria	Gemmatimonadetes	Gemmatimonadetes	Gemmatimonadales	Gemmatimonadaceae	uncultured	uncultured bacterium
OTU226	0	0	0	0	0	0	0	0	3	Bacteria	Gemmatimonadetes	Gemmatimonadetes	Gemmatimonadales	Gemmatimonadaceae	uncultured
OTU245	0	0	0	0	0	0	0	0	1	Bacteria	Gemmatimonadetes	Gemmatimonadetes	Gemmatimonadales	Gemmatimonadaceae	uncultured	uncultured Gemmatimonas sp.
OTU148	0	0	0	0	0	0	0	0	4	Bacteria	Gemmatimonadetes	S0134 terrestrial group	norank	norank	norank	uncultured bacterium
OTU267	0	2	2	0	0	0	0	0	0	Bacteria	Gemmatimonadetes	BD2-11 terrestrial group	norank	norank	norank
OTU312	0	0	0	0	0	0	0	0	2	Bacteria	Gemmatimonadetes	BD2-11 terrestrial group	norank	norank	norank	uncultured soil bacterium
OTU313	0	0	0	2	0	0	0	0	2	Bacteria	Gemmatimonadetes	BD2-11 terrestrial group	norank	norank	norank
OTU289	0	0	0	0	0	0	0	0	2	Bacteria	Gemmatimonadetes	Gemmatimonadetes	Gemmatimonadales	Gemmatimonadaceae	uncultured
OTU292	0	0	1	0	0	0	0	0	3	Bacteria	Gemmatimonadetes	Gemmatimonadetes	Gemmatimonadales	Gemmatimonadaceae	uncultured	uncultured bacterium
OTU328	0	0	3	1	0	0	0	0	0	Bacteria	Gemmatimonadetes	Gemmatimonadetes	Gemmatimonadales	Gemmatimonadaceae	uncultured	uncultured Gemmatimonadales bacterium
OTU340	0	0	0	0	0	0	0	0	1	Bacteria	Gemmatimonadetes	Gemmatimonadetes	Gemmatimonadales	Gemmatimonadaceae	uncultured	uncultured bacterium
OTU288	0	0	0	2	0	0	0	0	3	Bacteria	Gemmatimonadetes	S0134 terrestrial group	norank	norank	norank
OTU129	0	0	0	0	0	0	0	0	4	Bacteria	Hydrogenedentes	norank	norank	norank	norank
OTU74	0	0	2	1	0	0	0	0	3	Bacteria	Latescibacteria	norank	norank	norank	norank
OTU256	0	0	0	0	0	0	0	0	2	Bacteria	Latescibacteria	norank	norank	norank	norank	uncultured bacterium
OTU320	0	0	0	0	0	0	0	0	3	Bacteria	Latescibacteria	norank	norank	norank	norank	uncultured Latescibacteria bacterium
OTU332	0	0	0	1	0	0	0	0	1	Bacteria	Latescibacteria	norank	norank	norank	norank	uncultured Acidobacteria bacterium
OTU69	0	0	0	0	0	0	0	0	4	Bacteria	Nitrospirae	Nitrospira	Nitrospirales	0319-6A21	norank	uncultured bacterium
OTU156	0	0	0	0	0	0	0	0	2	Bacteria	Nitrospirae	Nitrospira	Nitrospirales	0319-6A21	norank	bacterium WX65
OTU96	0	0	0	0	0	0	0	0	1	Bacteria	Nitrospirae	Nitrospira	Nitrospirales	Nitrospiraceae	Nitrospira
OTU263	0	0	0	0	0	0	0	0	4	Bacteria	Nitrospirae	Nitrospira	Nitrospirales	Nitrospiraceae	Nitrospira
OTU283	0	0	0	0	0	0	0	0	3	Bacteria	Parcubacteria
OTU334	0	0	0	0	0	0	0	0	1	Bacteria	Planctomycetes	OM190	norank	norank	norank	uncultured bacterium
OTU337	0	0	0	0	0	0	0	0	3	Bacteria	Planctomycetes	OM190	norank	norank	norank	uncultured bacterium
OTU51	0	0	0	2	0	1	3	0	4	Bacteria	Proteobacteria	Alphaproteobacteria	Caulobacterales	Caulobacteraceae	Brevundimonas	Brevundimonas olei
OTU333	0	0	2	0	0	0	0	0	0	Bacteria	Proteobacteria	Alphaproteobacteria	Caulobacterales	Hyphomonadaceae
OTU67	0	0	0	0	0	0	0	0	8	Bacteria	Proteobacteria	Alphaproteobacteria	Rhodospirillales	Acetobacteraceae	Acetobacter
OTU220	0	0	0	1	0	0	0	0	0	Bacteria	Proteobacteria	Alphaproteobacteria	Rhizobiales	Bradyrhizobiaceae	Bosea
OTU185	0	1	0	0	0	0	0	0	0	Bacteria	Proteobacteria	Alphaproteobacteria	Rhizobiales	Bradyrhizobiaceae	Salinarimonas	uncultured bacterium
OTU65	1	1	1	3	0	0	0	0	0	Bacteria	Proteobacteria	Alphaproteobacteria	Rhizobiales	DUNssu044	norank	uncultured bacterium
OTU21	8	6	10	9	0	0	4	3	12	Bacteria	Proteobacteria	Alphaproteobacteria	Rhizobiales	Hyphomicrobiaceae	Pelagibacterium	uncultured bacterium
OTU338	0	0	0	0	0	0	0	0	4	Bacteria	Proteobacteria	Alphaproteobacteria	Rhodospirillales	JG37-AG-20	norank
OTU31	2	9	9	6	2	0	0	3	2	Bacteria	Proteobacteria	Alphaproteobacteria	Rhizobiales	Phyllobacteriaceae	Aliihoeflea	uncultured Aliihoeflea sp.
OTU211	0	1	0	0	0	1	0	1	1	Bacteria	Proteobacteria	Alphaproteobacteria	Rhizobiales	Phyllobacteriaceae
OTU305	0	0	0	0	0	0	0	0	4	Bacteria	Proteobacteria	Alphaproteobacteria	Rhizobiales	Phyllobacteriaceae	uncultured	uncultured bacterium
OTU170	0	0	2	0	0	0	0	0	0	Bacteria	Proteobacteria	Alphaproteobacteria	Rhodospirillales	Rhodospirillaceae	Inquilinus
OTU180	0	0	0	0	0	0	0	0	5	Bacteria	Proteobacteria	Alphaproteobacteria	Rhodobacterales	Rhodobacteraceae	Loktanella	uncultured alpha proteobacterium
OTU174	0	0	0	1	0	0	0	0	0	Bacteria	Proteobacteria	Alphaproteobacteria	Rhizobiales	Rhodobiaceae	Methyloceanibacter	uncultured bacterium
OTU162	0	0	0	0	0	0	0	0	3	Bacteria	Proteobacteria	Alphaproteobacteria	Rhodobacterales	Rhodobacteraceae	Paracoccus	Paracoccus alcaliphilus
OTU284	0	0	0	1	0	0	0	0	0	Bacteria	Proteobacteria	Alphaproteobacteria	Rickettsiales	Rickettsiaceae	Rickettsia	uncultured Rickettsia sp.
OTU343	0	0	0	0	0	0	0	0	1	Bacteria	Proteobacteria	Alphaproteobacteria	Rhodobacterales	Rhodobacteraceae	Roseobacter	uncultured bacterium
OTU240	0	0	0	0	0	0	0	0	2	Bacteria	Proteobacteria	Alphaproteobacteria	Rhodobacterales	Rhodobacteraceae	Sulfitobacter	Sulfitobacter pacificus
OTU281	0	0	2	0	0	0	0	0	0	Bacteria	Proteobacteria	Alphaproteobacteria	Rhodospirillales	Rhodospirillaceae	Thalassobaculum	uncultured bacterium
OTU88	0	0	1	0	0	0	0	0	9	Bacteria	Proteobacteria	Alphaproteobacteria	Rhodospirillales	Rhodospirillaceae	uncultured	uncultured Dongia sp.
OTU168	0	0	0	0	0	0	0	0	1	Bacteria	Proteobacteria	Alphaproteobacteria	Rhodospirillales	Rhodospirillaceae	uncultured	uncultured Rhodobacteraceae bacterium
OTU149	0	0	0	0	0	0	0	0	3	Bacteria	Proteobacteria	Alphaproteobacteria	Rhodobacterales	Rhodobacteraceae
OTU192	0	0	2	0	0	0	0	0	2	Bacteria	Proteobacteria	Alphaproteobacteria	Rhodospirillales
OTU56	6	9	0	3	0	0	4	2	5	Bacteria	Proteobacteria	Alphaproteobacteria	Sphingomonadales	Erythrobacteraceae	Erythrobacter	uncultured organism
OTU319	0	0	0	0	0	0	0	0	1	Bacteria	Proteobacteria	Alphaproteobacteria	Sphingomonadales	Erythrobacteraceae	Altererythrobacter
OTU16	5	9	18	20	3	5	19	6	27	Bacteria	Proteobacteria	Alphaproteobacteria	Sphingomonadales	Sphingomonadaceae	Sphingomonas	Sphingomonas paucimobilis
OTU315	0	0	0	0	0	0	0	0	1	Bacteria	Proteobacteria	Alphaproteobacteria
OTU164	0	1	1	3	0	0	0	0	0	Bacteria	Proteobacteria	Betaproteobacteria	Burkholderiales	Alcaligenaceae	Achromobacter	uncultured Achromobacter sp.
OTU218	0	0	0	0	0	0	0	0	3	Bacteria	Proteobacteria	Betaproteobacteria	Burkholderiales	Alcaligenaceae	Parasutterella
OTU139	0	0	2	0	0	0	0	0	1	Bacteria	Proteobacteria	Betaproteobacteria	Burkholderiales	Alcaligenaceae	Pusillimonas	uncultured bacterium
OTU243	0	0	0	0	1	0	0	0	3	Bacteria	Proteobacteria	Betaproteobacteria	Burkholderiales	Burkholderiaceae	Burkholderia-Paraburkholderia	Burkholderia cepacia
OTU23	17	1	6	2	1	0	2	0	0	Bacteria	Proteobacteria	Betaproteobacteria	Burkholderiales	Comamonadaceae	Aquabacterium
OTU54	0	0	1	11	2	0	0	0	1	Bacteria	Proteobacteria	Betaproteobacteria	Burkholderiales	Oxalobacteraceae	Massilia	uncultured bacterium
OTU61	0	0	2	3	1	0	0	0	10	Bacteria	Proteobacteria	Betaproteobacteria	Nitrosomonadales	Nitrosomonadaceae	uncultured	uncultured beta proteobacterium
OTU104	0	0	1	0	0	0	0	0	2	Bacteria	Proteobacteria	Betaproteobacteria	Nitrosomonadales	Nitrosomonadaceae	uncultured
OTU109	0	0	0	2	0	0	0	0	13	Bacteria	Proteobacteria	Betaproteobacteria	Nitrosomonadales	Nitrosomonadaceae	uncultured
OTU134	0	0	0	0	0	0	1	0	4	Bacteria	Proteobacteria	Betaproteobacteria	Nitrosomonadales	Nitrosomonadaceae	uncultured	uncultured Burkholderiales bacterium
OTU152	0	0	1	1	0	0	0	0	3	Bacteria	Proteobacteria	Betaproteobacteria	Nitrosomonadales	Nitrosomonadaceae	uncultured	uncultured Burkholderiaceae bacterium
OTU231	0	0	0	0	0	0	0	0	1	Bacteria	Proteobacteria	Betaproteobacteria	Nitrosomonadales	Nitrosomonadaceae	uncultured	uncultured Burkholderiales bacterium
OTU257	0	0	1	0	0	0	0	0	6	Bacteria	Proteobacteria	Betaproteobacteria	Nitrosomonadales	Nitrosomonadaceae	uncultured
OTU260	0	0	0	0	0	0	0	0	2	Bacteria	Proteobacteria	Betaproteobacteria	Nitrosomonadales	Nitrosomonadaceae	uncultured
OTU339	0	0	0	0	0	0	2	0	0	Bacteria	Proteobacteria	Betaproteobacteria	Nitrosomonadales	Nitrosomonadaceae	uncultured
OTU97	0	0	0	0	0	0	0	0	3	Bacteria	Proteobacteria	Betaproteobacteria	Rhodocyclales	Rhodocyclaceae	Thauera
OTU217	0	0	0	0	0	0	2	0	1	Bacteria	Proteobacteria	Betaproteobacteria	Rhodocyclales	Rhodocyclaceae	Methyloversatilis	uncultured bacterium
OTU60	0	0	6	4	0	0	0	0	25	Bacteria	Proteobacteria	Betaproteobacteria	TRA3-20	norank	norank	uncultured beta proteobacterium
OTU120	0	0	2	0	0	0	0	0	4	Bacteria	Proteobacteria	Betaproteobacteria	TRA3-20	norank	norank
OTU110	0	0	0	0	0	0	0	0	3	Bacteria	Proteobacteria	Deltaproteobacteria	Bdellovibrionales	Bdellovibrionaceae	Bdellovibrio	uncultured soil bacterium
OTU253	0	0	0	0	0	0	0	0	1	Bacteria	Proteobacteria	Deltaproteobacteria	Bdellovibrionales	Bdellovibrionaceae	Bdellovibrio	uncultured bacterium
OTU68	0	0	0	0	0	0	0	0	2	Bacteria	Proteobacteria	Deltaproteobacteria	Bdellovibrionales	Bdellovibrionaceae	OM27 clade	uncultured bacterium
OTU167	0	0	0	1	0	0	0	0	6	Bacteria	Proteobacteria	Deltaproteobacteria	Bdellovibrionales	Bdellovibrionaceae	OM27 clade	uncultured bacterium
OTU341	0	0	1	0	0	0	0	0	0	Bacteria	Proteobacteria	Deltaproteobacteria	Bdellovibrionales	Bdellovibrionaceae	OM27 clade	uncultured bacterium
OTU173	0	0	0	0	0	0	0	0	5	Bacteria	Proteobacteria	Deltaproteobacteria	Bdellovibrionales	Bacteriovoracaceae	Peredibacter
OTU299	0	0	0	1	0	0	0	0	0	Bacteria	Proteobacteria	Deltaproteobacteria	Bradymonadales	norank	norank	uncultured Desulfuromonadales bacterium
OTU311	0	0	0	0	0	0	0	0	0	Bacteria	Proteobacteria	Deltaproteobacteria	Bradymonadales	norank	norank
OTU90	0	0	0	0	0	0	0	0	5	Bacteria	Proteobacteria	Deltaproteobacteria	Desulfurellales	Desulfurellaceae	H16
OTU130	0	0	0	0	0	0	0	0	2	Bacteria	Proteobacteria	Deltaproteobacteria	Desulfurellales	Desulfurellaceae	H16
OTU327	0	0	0	0	0	0	0	0	2	Bacteria	Proteobacteria	Deltaproteobacteria	Desulfurellales	Desulfurellaceae	H16	uncultured proteobacterium
OTU321	0	0	0	0	0	0	1	0	0	Bacteria	Proteobacteria	Deltaproteobacteria	Myxococcales	BIrii41	norank	uncultured bacterium
OTU349	0	0	0	0	0	0	1	0	0	Bacteria	Proteobacteria	Deltaproteobacteria	Myxococcales	Blfdi19	norank	uncultured bacterium
OTU119	0	0	0	0	0	0	0	0	2	Bacteria	Proteobacteria	Deltaproteobacteria	Myxococcales	Haliangiaceae	Haliangium
OTU82	0	0	0	0	0	0	0	0	4	Bacteria	Proteobacteria	Deltaproteobacteria	Myxococcales	Nannocystaceae	Pseudenhygromyxa	uncultured bacterium
OTU282	0	0	0	0	0	0	0	0	4	Bacteria	Proteobacteria	Deltaproteobacteria	Myxococcales	Nannocystaceae
OTU303	0	0	0	0	0	0	1	0	0	Bacteria	Proteobacteria	Deltaproteobacteria	Myxococcales	Sandaracinaceae	uncultured	uncultured compost bacterium
OTU73	0	0	0	0	0	0	0	0	4	Bacteria	Proteobacteria	Deltaproteobacteria	NB1-j	norank	norank	uncultured bacterium
OTU111	0	0	0	0	0	0	0	0	0	Bacteria	Proteobacteria	Deltaproteobacteria	NB1-j	norank	norank
OTU161	0	0	4	0	0	0	0	0	0	Bacteria	Proteobacteria	Deltaproteobacteria	NB1-j	norank	norank	uncultured bacterium
OTU182	0	0	0	0	0	0	0	0	4	Bacteria	Proteobacteria	Deltaproteobacteria	NB1-j	norank	norank	uncultured deep-sea bacterium
OTU286	0	0	1	0	0	0	0	0	0	Bacteria	Proteobacteria	Deltaproteobacteria	NB1-j	norank	norank	uncultured bacterium
OTU48	13	1	0	0	0	0	1	0	1	Bacteria	Proteobacteria	Gammaproteobacteria	Aeromonadales	Aeromonadaceae	Aeromonas	Aeromonas salmonicida subsp. salmonicida
OTU275	0	1	1	1	0	0	0	0	0	Bacteria	Proteobacteria	Gammaproteobacteria	Aeromonadales	Succinivibrionaceae	Succinivibrionaceae UCG-001	uncultured rumen bacterium
OTU147	0	0	0	0	0	0	0	0	1	Bacteria	Proteobacteria	Gammaproteobacteria	Chromatiales	Granulosicoccaceae	Granulosicoccus	uncultured proteobacterium
OTU115	0	0	0	0	0	0	1	0	3	Bacteria	Proteobacteria	Gammaproteobacteria	Cellvibrionales	Halieaceae	norank	uncultured gamma proteobacterium
OTU246	0	0	0	0	0	0	0	0	3	Bacteria	Proteobacteria	Gammaproteobacteria	Cellvibrionales	Halieaceae
OTU335	0	0	1	0	0	0	0	0	0	Bacteria	Proteobacteria	Gammaproteobacteria	Cellvibrionales	Spongiibacteraceae	BD1-7 clade
OTU20	7	51	31	23	6	4	12	2	32	Bacteria	Proteobacteria	Gammaproteobacteria	Enterobacteriales	Enterobacteriaceae	Cronobacter
OTU92	0	4	5	2	0	1	0	0	2	Bacteria	Proteobacteria	Gammaproteobacteria	Enterobacteriales	Enterobacteriaceae	Cronobacter	Franconibacter pulveris
OTU214	363	2	0	5	25	5	0	8	10	Bacteria	Proteobacteria	Gammaproteobacteria	Enterobacteriales	Enterobacteriaceae	Cronobacter
OTU1	2696	408	50	2196	1442	1497	6088	8848	1256	Bacteria	Proteobacteria	Gammaproteobacteria	Enterobacteriales	Enterobacteriaceae	Enterobacter
OTU194	2152	416	33	2423	407	8375	2740	2653	94	Bacteria	Proteobacteria	Gammaproteobacteria	Enterobacteriales	Enterobacteriaceae	Enterobacter
OTU8	3334	7024	136	557	9945	3308	1165	559	426	Bacteria	Proteobacteria	Gammaproteobacteria	Enterobacteriales	Enterobacteriaceae	Pantoea	Pantoea agglomerans
OTU297	0	6	0	0	0	0	0	0	0	Bacteria	Proteobacteria	Gammaproteobacteria	Enterobacteriales	Enterobacteriaceae	Rosenbergiella	uncultured bacterium
OTU22	10	0	2	16	12	38	0	0	1	Bacteria	Proteobacteria	Gammaproteobacteria	Enterobacteriales	Enterobacteriaceae	Serratia	Serratia marcescens
OTU41	1711	320	3	10	29	40	3	2	5	Bacteria	Proteobacteria	Gammaproteobacteria	Enterobacteriales	Enterobacteriaceae
OTU250	0	0	1	0	0	0	0	0	2	Bacteria	Proteobacteria	Gammaproteobacteria	Legionellales	Coxiellaceae	Aquicella	uncultured Aquicella sp.
OTU2	2293	2279	2750	2575	828	1026	1702	577	3381	Bacteria	Proteobacteria	Gammaproteobacteria	Oceanospirillales	Halomonadaceae	Halomonas	Halomonas stevensii S18214
OTU39	2	9	10	4	3	1	1	1	3	Bacteria	Proteobacteria	Gammaproteobacteria	Oceanospirillales	Halomonadaceae	Halomonas	Halomonas nitritophilus
OTU28	1	7	3	30	1	0	0	0	2	Bacteria	Proteobacteria	Gammaproteobacteria	Pseudomonadales	Moraxellaceae	Acinetobacter	Acinetobacter baumannii
OTU53	0	0	3	7	2	0	0	0	0	Bacteria	Proteobacteria	Gammaproteobacteria	Pseudomonadales	Moraxellaceae	Acinetobacter	Acinetobacter radioresistens
OTU188	0	0	0	0	0	2	1	0	2	Bacteria	Proteobacteria	Gammaproteobacteria	Pseudomonadales	Moraxellaceae	Acinetobacter
OTU121	0	0	1	1	0	1	1	0	1	Bacteria	Proteobacteria	Gammaproteobacteria	Pseudomonadales	Moraxellaceae	Enhydrobacter	Moraxella osloensis
OTU280	0	0	2	2	0	0	1	0	2	Bacteria	Proteobacteria	Gammaproteobacteria	Pseudomonadales	Moraxellaceae	Psychrobacter	Psychrobacter maritimus
OTU55	1	0	1	0	0	0	0	0	0	Bacteria	Proteobacteria	Gammaproteobacteria	Oceanospirillales	Oceanospirillaceae	Marinobacterium
OTU219	0	0	1	0	0	0	0	0	1	Bacteria	Proteobacteria	Gammaproteobacteria	Pasteurellales	Pasteurellaceae	Haemophilus	Haemophilus haemolyticus
OTU25	7	2	5	13	2	0	26	2	6	Bacteria	Proteobacteria	Gammaproteobacteria	Pseudomonadales	Pseudomonadaceae	Pseudomonas
OTU32	10	10	20	17	3	1	10	0	15	Bacteria	Proteobacteria	Gammaproteobacteria	Pseudomonadales	Pseudomonadaceae	Pseudomonas
OTU49	0	7	0	2	0	0	18	0	0	Bacteria	Proteobacteria	Gammaproteobacteria	Pseudomonadales	Pseudomonadaceae	Pseudomonas
OTU145	0	8	2	4	1	0	22	0	1	Bacteria	Proteobacteria	Gammaproteobacteria	Pseudomonadales	Pseudomonadaceae	Pseudomonas	Pseudomonas rhizosphaerae
OTU158	0	0	1	1	0	0	1	0	7	Bacteria	Proteobacteria	Gammaproteobacteria	Pseudomonadales	Pseudomonadaceae	Pseudomonas
OTU277	0	3	1	3	2	0	4	2	6	Bacteria	Proteobacteria	Gammaproteobacteria	Pseudomonadales	Pseudomonadaceae	Pseudomonas	Pseudomonas veronii
OTU279	0	0	0	1	0	0	0	0	0	Bacteria	Proteobacteria	Gammaproteobacteria	Gammaproteobacteria Incertae Sedis	Unknown Family	uncultured	uncultured bacterium
OTU127	0	0	1	0	0	0	0	0	0	Bacteria	Proteobacteria	Gammaproteobacteria	X35	norank	norank	uncultured bacterium
OTU98	0	0	0	2	0	0	0	0	5	Bacteria	Proteobacteria	Gammaproteobacteria	Xanthomonadales	JTB255 marine benthic group	norank
OTU225	0	0	0	0	0	0	0	0	0	Bacteria	Proteobacteria	Gammaproteobacteria	Xanthomonadales	JTB255 marine benthic group	norank	uncultured bacterium
OTU264	0	0	0	0	0	0	0	0	1	Bacteria	Proteobacteria	Gammaproteobacteria	Xanthomonadales	Nevskiaceae	Nevskia	Nevskia aquatilis
OTU190	0	0	3	0	0	0	1	0	0	Bacteria	Proteobacteria	Gammaproteobacteria	Xanthomonadales	Solimonadaceae	Polycyclovorans	uncultured bacterium
OTU325	0	0	0	0	0	0	0	0	3	Bacteria	Proteobacteria	Gammaproteobacteria	Xanthomonadales	Solimonadaceae	Polycyclovorans
OTU157	0	0	3	0	0	0	0	0	3	Bacteria	Proteobacteria	Gammaproteobacteria	Xanthomonadales	uncultured	norank
OTU203	0	0	0	1	0	0	0	0	2	Bacteria	Proteobacteria	Gammaproteobacteria	Xanthomonadales	uncultured	norank	uncultured soil bacterium
OTU261	0	0	0	2	0	0	0	0	5	Bacteria	Proteobacteria	Gammaproteobacteria	Xanthomonadales	uncultured	norank	uncultured Pseudoxanthomonas sp.
OTU269	0	0	1	0	0	0	0	0	10	Bacteria	Proteobacteria	Gammaproteobacteria	Xanthomonadales	uncultured	norank	uncultured gamma proteobacterium
OTU123	0	0	0	0	0	0	1	0	0	Bacteria	Proteobacteria	Gammaproteobacteria	Xanthomonadales	Xanthomonadaceae	Arenimonas	uncultured Lysobacter sp.
OTU233	0	0	0	0	0	0	0	0	4	Bacteria	Proteobacteria	Gammaproteobacteria	Xanthomonadales	Xanthomonadaceae	Arenimonas
OTU350	0	0	0	0	0	0	0	0	1	Bacteria	Proteobacteria	Gammaproteobacteria	Xanthomonadales	Xanthomonadaceae	Rhodanobacter
OTU35	6	2	4	5	4	0	1	3	5	Bacteria	Proteobacteria	Gammaproteobacteria	Xanthomonadales	Xanthomonadaceae	Stenotrophomonas	[Pseudomonas] geniculata
OTU159	0	0	0	0	0	0	0	0	1	Bacteria	Proteobacteria	Gammaproteobacteria	Xanthomonadales	Xanthomonadales Incertae Sedis	Steroidobacter
OTU259	0	0	0	0	0	0	0	0	4	Bacteria	Proteobacteria	Gammaproteobacteria	Xanthomonadales
OTU324	0	0	0	0	0	0	0	0	3	Bacteria	Proteobacteria	Gammaproteobacteria
OTU212	0	0	0	0	0	0	0	0	3	Bacteria	Proteobacteria	MACA-EFT26	norank	norank	norank	uncultured bacterium
OTU93	0	0	0	0	0	0	0	0	3	Bacteria	RBG-1 (Zixibacteria)	norank	norank	norank	norank	uncultured Nitrospinaceae bacterium
OTU266	0	0	0	0	0	0	0	0	3	Bacteria	RBG-1 (Zixibacteria)	norank	norank	norank	norank	uncultured bacterium
OTU189	0	0	0	0	0	0	0	0	3	Bacteria	Saccharibacteria	norank	norank	norank	norank
OTU318	0	0	0	0	0	0	0	0	2	Bacteria	Saccharibacteria	norank	norank	norank	norank	uncultured bacterium SBR2013
OTU342	0	0	0	0	0	0	0	0	1	Bacteria	Saccharibacteria	norank	norank	norank	norank	uncultured bacterium
OTU117	0	1	4	2	0	0	1	0	1	Bacteria	Tenericutes	Mollicutes	Mycoplasmatales	Mycoplasmataceae	Mycoplasma	Mycoplasma wenyonii
OTU84	0	1	0	0	0	0	0	0	2	Bacteria	Verrucomicrobia	OPB35 soil group	norank	norank	norank
OTU101	0	0	0	0	0	0	0	0	1	Bacteria	Verrucomicrobia	Opitutae	Opitutales	Opitutaceae	Alterococcus	uncultured bacterium
OTU76	0	0	0	0	6	0	0	0	0	Bacteria
OTU79	0	0	0	0	0	0	0	0	6	Bacteria

## Sheet: Table S2
Table S2. Composition of gut bacteria in Oe.infernalis
OTU ID	Oe.infernalis_F	Oe.infernalis_M	kingdom	phylum	class	order	family	genus	species
OTU165	0	1	Bacteria	Actinobacteria	Acidimicrobiia	Acidimicrobiales	Acidimicrobiaceae	Ilumatobacter	uncultured Ilumatobacter sp.
OTU34	1	1	Bacteria	Actinobacteria	Acidimicrobiia	Acidimicrobiales	OM1 clade	norank	bacterium YC-LK-LKJ36
OTU163	3	0	Bacteria	Actinobacteria	Acidimicrobiia	Acidimicrobiales	OM1 clade	norank
OTU12	9	5	Bacteria	Actinobacteria	Actinobacteria	Micrococcales	Micrococcaceae	Nesterenkonia
OTU208	0	1	Bacteria	Actinobacteria	Actinobacteria	Micrococcales	Micrococcaceae	Arthrobacter
OTU106	2	0	Bacteria	Actinobacteria	Nitriliruptoria	Nitriliruptorales	Nitriliruptoraceae	Egicoccus	uncultured bacterium
OTU47	0	1	Bacteria	Actinobacteria	Nitriliruptoria	Nitriliruptorales	Nitriliruptoraceae	norank	uncultured Actinobacteridae bacterium
OTU100	0	1	Bacteria	Acidobacteria	Subgroup 6	norank	norank	norank	uncultured Acidobacteria bacterium
OTU239	0	2	Bacteria	Bacteroidetes	Bacteroidetes VC2.1 Bac22	norank	norank	norank
OTU77	0	1	Bacteria	Bacteroidetes	Flavobacteriia	Flavobacteriales	Flavobacteriaceae	Gramella	uncultured Gramella sp.
OTU95	1	1	Bacteria	Bacteroidetes	Flavobacteriia	Flavobacteriales	Flavobacteriaceae	Zeaxanthinibacter	uncultured bacterium
OTU177	0	1	Bacteria	Bacteroidetes	Sphingobacteriia	Sphingobacteriales	Saprospiraceae	uncultured
OTU58	1	0	Bacteria	Bacteroidetes	Sphingobacteriia	Sphingobacteriales	Sphingobacteriaceae	Anseongella	uncultured bacterium
OTU75	0	1	Bacteria	Chloroflexi	Thermomicrobia	AKYG1722	norank	norank	uncultured bacterium
OTU40	3	2	Bacteria	Chloroflexi	Thermomicrobia	JG30-KF-CM45	norank	norank	uncultured bacterium
OTU330	1	0	Bacteria	Chloroflexi	Thermomicrobia	JG30-KF-CM45	norank	norank	uncultured bacterium
OTU3	250	148	Bacteria	Firmicutes	Bacilli	Bacillales	Bacillaceae	Bacillus	Bacillus anthracis
OTU14	5	2	Bacteria	Firmicutes	Bacilli	Bacillales	Bacillaceae	Bacillus	Bacillus circulans
OTU15	5	3	Bacteria	Firmicutes	Bacilli	Bacillales	Bacillaceae	Bacillus	Bacillus cohnii
OTU17	3	1	Bacteria	Firmicutes	Bacilli	Bacillales	Paenibacillaceae	Paenibacillus
OTU45	1	0	Bacteria	Firmicutes	Bacilli	Bacillales	Paenibacillaceae	Paenibacillus	Paenibacillus sp. H3029
OTU10	9	12	Bacteria	Firmicutes	Bacilli	Lactobacillales	Carnobacteriaceae	Carnobacterium	Carnobacterium maltaromaticum
OTU4	3166	3037	Bacteria	Firmicutes	Bacilli	Lactobacillales	Enterococcaceae	Enterococcus	Enterococcus faecalis
OTU228	114	87	Bacteria	Firmicutes	Bacilli	Lactobacillales	Enterococcaceae	Enterococcus	Enterococcus italicus
OTU230	1	0	Bacteria	Firmicutes	Bacilli	Lactobacillales	Lactobacillaceae	Lactobacillus	Lactobacillus helveticus
OTU33	1	0	Bacteria	Firmicutes	Bacilli	Lactobacillales	Leuconostocaceae	Leuconostoc	Leuconostoc gelidum subsp. gasicomitatum
OTU6	117	76	Bacteria	Firmicutes	Bacilli	Lactobacillales	Streptococcaceae	Lactococcus	Lactococcus piscium
OTU7	1152	556	Bacteria	Firmicutes	Bacilli	Lactobacillales	Streptococcaceae	Lactococcus	Lactococcus garvieae
OTU11	6	5	Bacteria	Firmicutes	Bacilli	Lactobacillales	Streptococcaceae	Lactococcus	Lactococcus lactis subsp. lactis
OTU13	4	2	Bacteria	Firmicutes	Bacilli	Lactobacillales	Streptococcaceae	Streptococcus	Streptococcus agalactiae
OTU46	0	1	Bacteria	Firmicutes	Bacilli	Lactobacillales	Streptococcaceae	Streptococcus
OTU9	11	4	Bacteria	Firmicutes	Clostridia	Clostridiales	Clostridiaceae 2	Alkaliphilus	Alkaliphilus oremlandii OhILAs
OTU26	0	1	Bacteria	Fusobacteria	Fusobacteriia	Fusobacteriales	Fusobacteriaceae	Fusobacterium	Fusobacterium necrophorum subsp. necrophorum
OTU186	1	0	Bacteria	Gemmatimonadetes	Gemmatimonadetes	Gemmatimonadales	Gemmatimonadaceae	uncultured	uncultured bacterium
OTU226	2	0	Bacteria	Gemmatimonadetes	Gemmatimonadetes	Gemmatimonadales	Gemmatimonadaceae	uncultured
OTU263	0	1	Bacteria	Nitrospirae	Nitrospira	Nitrospirales	Nitrospiraceae	Nitrospira
OTU65	1	1	Bacteria	Proteobacteria	Alphaproteobacteria	Rhizobiales	DUNssu044	norank	uncultured bacterium
OTU21	2	0	Bacteria	Proteobacteria	Alphaproteobacteria	Rhizobiales	Hyphomicrobiaceae	Pelagibacterium	uncultured bacterium
OTU31	1	0	Bacteria	Proteobacteria	Alphaproteobacteria	Rhizobiales	Phyllobacteriaceae	Aliihoeflea	uncultured Aliihoeflea sp.
OTU174	1	0	Bacteria	Proteobacteria	Alphaproteobacteria	Rhizobiales	Rhodobiaceae	Methyloceanibacter	uncultured bacterium
OTU56	1	0	Bacteria	Proteobacteria	Alphaproteobacteria	Sphingomonadales	Erythrobacteraceae	Erythrobacter	uncultured organism
OTU16	0	2	Bacteria	Proteobacteria	Alphaproteobacteria	Sphingomonadales	Sphingomonadaceae	Sphingomonas	Sphingomonas paucimobilis
OTU23	3	1	Bacteria	Proteobacteria	Betaproteobacteria	Burkholderiales	Comamonadaceae	Aquabacterium
OTU61	0	1	Bacteria	Proteobacteria	Betaproteobacteria	Nitrosomonadales	Nitrosomonadaceae	uncultured	uncultured beta proteobacterium
OTU257	0	1	Bacteria	Proteobacteria	Betaproteobacteria	Nitrosomonadales	Nitrosomonadaceae	uncultured
OTU217	1	0	Bacteria	Proteobacteria	Betaproteobacteria	Rhodocyclales	Rhodocyclaceae	Methyloversatilis	uncultured bacterium
OTU311	0	1	Bacteria	Proteobacteria	Deltaproteobacteria	Bradymonadales	norank	norank
OTU303	1	1	Bacteria	Proteobacteria	Deltaproteobacteria	Myxococcales	Sandaracinaceae	uncultured	uncultured compost bacterium
OTU111	0	2	Bacteria	Proteobacteria	Deltaproteobacteria	NB1-j	norank	norank
OTU20	2	0	Bacteria	Proteobacteria	Gammaproteobacteria	Enterobacteriales	Enterobacteriaceae	Cronobacter
OTU214	4	0	Bacteria	Proteobacteria	Gammaproteobacteria	Enterobacteriales	Enterobacteriaceae	Cronobacter
OTU1	4418	7625	Bacteria	Proteobacteria	Gammaproteobacteria	Enterobacteriales	Enterobacteriaceae	Enterobacter
OTU194	2830	2932	Bacteria	Proteobacteria	Gammaproteobacteria	Enterobacteriales	Enterobacteriaceae	Enterobacter
OTU8	1002	226	Bacteria	Proteobacteria	Gammaproteobacteria	Enterobacteriales	Enterobacteriaceae	Pantoea	Pantoea agglomerans
OTU41	1	1	Bacteria	Proteobacteria	Gammaproteobacteria	Enterobacteriales	Enterobacteriaceae
OTU2	588	113	Bacteria	Proteobacteria	Gammaproteobacteria	Oceanospirillales	Halomonadaceae	Halomonas	Halomonas stevensii S18214
OTU39	3	1	Bacteria	Proteobacteria	Gammaproteobacteria	Oceanospirillales	Halomonadaceae	Halomonas	Halomonas nitritophilus
OTU25	1	0	Bacteria	Proteobacteria	Gammaproteobacteria	Pseudomonadales	Pseudomonadaceae	Pseudomonas
OTU32	0	1	Bacteria	Proteobacteria	Gammaproteobacteria	Pseudomonadales	Pseudomonadaceae	Pseudomonas
OTU158	0	2	Bacteria	Proteobacteria	Gammaproteobacteria	Pseudomonadales	Pseudomonadaceae	Pseudomonas
OTU277	1	0	Bacteria	Proteobacteria	Gammaproteobacteria	Pseudomonadales	Pseudomonadaceae	Pseudomonas	Pseudomonas veronii
OTU225	0	1	Bacteria	Proteobacteria	Gammaproteobacteria	Xanthomonadales	JTB255 marine benthic group	norank	uncultured bacterium
OTU35	1	0	Bacteria	Proteobacteria	Gammaproteobacteria	Xanthomonadales	Xanthomonadaceae	Stenotrophomonas	[Pseudomonas] geniculata

## Sheet: Table S3
Table.S3 The name of nine grasshoppers used in this study.
Subfamily	Speceis	Abbreviation
Acridinae	Acrida oxycephala	A.oxycephala
Gomphocerinae	Eremippus mongolicus	E.mongolicus
Calliptaminae	Calliptamus abbreviatus	C.abbreviatus
Pyrgomorphinae	Atractomorpha sinensis	A.sinensis
Oedipodinae	Heteropternis robusta	H.robusta
Oedipodinae	Epacromius coerulipes	E.coerulipes
Oedipodinae	Trilophidia annulata	T.annulata
Oedipodinae	Oedaleus infernalis	O.infernalis
Oedipodinae	Aiolopus tamulus	A.tamulus
Oedipodinae	Oedaleus infernalis (Foregut)	O.infernalis_F
Oedipodinae	Oedaleus infernalis (midgut)	O.infernalis_M
Notes: The gut bacteria of each grasshopper were extracted from ten individuals.

## Sheet: Table S4
TableS4.The common gut bacteria from species of same family, species of different families and same species.
The common gut bacteria of five grasshoppers in different subfamilies		The common gut bacteria of five grasshoppers in Oedipodinae subfamily		The common gut bacteria of fore-gut and mid-gut in Oe.infernalis
ID	Gut microbiota	ID	Gut microbiota	ID	Gut microbiota
OTU10	Alkaliphilus oremlandii OhILAs	OTU10	Alkaliphilus oremlandii OhILAs	OTU10	Alkaliphilus oremlandii OhILAs
OTU3	Bacillus anthracis	OTU3	Bacillus anthracis	OTU3	Bacillus anthracis
OTU15	Bacillus circulans	OTU15	Bacillus circulans	OTU15	Bacillus circulans
OTU16	Bacillus cohnii	OTU16	Bacillus cohnii	OTU16	Bacillus cohnii
OTU11	Carnobacterium maltaromaticum	OTU11	Carnobacterium maltaromaticum	OTU11	Carnobacterium maltaromaticum
OTU1	Enterobacter	OTU1	Enterobacter	OTU1	Enterobacter
OTU195	Enterobacter	OTU195	Enterobacter	OTU195	Enterobacter
OTU42	Enterobacteriaceae	OTU42	Enterobacteriaceae	OTU42	Enterobacteriaceae
OTU5	Enterococcus faecalis	OTU5	Enterococcus faecalis	OTU5	Enterococcus faecalis
OTU229	Enterococcus italicus	OTU229	Enterococcus italicus	OTU229	Enterococcus italicus
OTU40	Halomonas	OTU40	Halomonas	OTU40	Halomonas
OTU2	Halomonas stevensii S18214	OTU2	Halomonas stevensii S18214	OTU2	Halomonas stevensii S18214
OTU12	Lactococcus lactis subsp. lactis	OTU12	Lactococcus lactis subsp. lactis	OTU12	Lactococcus lactis subsp. lactis
OTU7	Lactococcus piscium	OTU7	Lactococcus piscium	OTU7	Lactococcus piscium
OTU13	Nesterenkonia	OTU13	Nesterenkonia	OTU13	Nesterenkonia
OTU18	Paenibacillus	OTU18	Paenibacillus	OTU18	Paenibacillus
OTU9	Pantoea	OTU9	Pantoea	OTU9	Pantoea
OTU14	Streptococcus agalactiae	OTU14	Streptococcus agalactiae	OTU14	Streptococcus agalactiae
OTU154	Bacillus	OTU154	Bacillus
OTU21	Cronobacter	OTU21	Cronobacter
OTU17	Sphingomonas	OTU17	Sphingomonas
OTU35	bacterium YC-LK-LKJ36			OTU35	bacterium YC-LK-LKJ36
OTU215	Cronobacter	OTU36	[Pseudomonas] geniculata	OTU24	Aquabacterium
OTU27	Fusobacterium	OTU25	Paenibacillus	OTU8	Lactococcus garvieae
		OTU26	Pseudomonas	OTU66	norank
		OTU278	Pseudomonas	OTU41	norank
		OTU19	Streptococcus salivarius subsp	OTU4	Spiroplasma citri
				OTU304	Sandaracinaceae
				OTU96	Zeaxanthinibacter
Note: The first column represents the common gut bacteria of five subfamilies, namely At.sinensis (Pyrgomorphinae), Ca.abbreviates (Calliptaminae ), Er.mongolicus (Gomphocerinae), Ac.oxycephala (Acridinae ) and Oe.infernalis (Oedipodinae); The second column represents the common gut bacteria of Ep.coerulipes, Ai.tamulus, He.robusta, Oe.infernalis and Tr. annulata and they were belonged to Oedipod…
